# Supplementary material for: Physiological and Transcriptional Analyses Provide Insight into Maintaining Ion Homeostasis of Sweet Sorghum under Salt Stress
Source: Int J Mol Sci. 2023 Jul 3;24(13):11045. doi: 10.3390/ijms241311045 (PMC10341859; doi:10.3390/ijms241311045)
Supplement: Supplementary file 1 [file ijms-24-11045-s001.zip]

Archive with 1 entries (1 files):
- ijms-2455843-supplementary.pdf
